# Supplementary material for: Pediatric complex chronic conditions classification system version 2: updated for ICD-10 and complex medical technology dependence and transplantation
Source: BMC Pediatr. 2014 Aug 8;14:199. doi: 10.1186/1471-2431-14-199 (PMC4134331; doi:10.1186/1471-2431-14-199)
Supplement: Additional file 3 — CCC V2 Stata Program. Actual Stata macro program code to apply the CCC V2 system to user data. [file 1471-2431-14-199-S3.zip]

Archive with 1 entries (1 files):
- 1651535377118842_add3.do
